# Supplementary material for: Lipidomics combined with transcriptomic and mass spectrometry imaging analysis of the Asiatic toad (Bufo gargarizans) during metamorphosis and bufadienolide accumulation
Source: Chin Med. 2022 Nov 4;17:123. doi: 10.1186/s13020-022-00676-7 (PMC9636624; doi:10.1186/s13020-022-00676-7)
Supplement: Supplementary file 1 — Additional file 1: Table S1. Specific primer pairs for selected genes. [file 13020_2022_676_MOESM1_ESM.csv]

Table S1.Specific primer pairs for selected genes
gene symbol	Primer	5' to 3'
FABPL	Forward primer	GAGCAGAACGGAAATCACTT
	Reverse primer	CTGACTCTACACCAATGTCAA
APOA1	Forward primer	TACTATCTGTAGCCCTGCTCT
	Reverse primer	GTTTGTTCTTCGGTAGGTTCAT
CYP7A1	Forward primer	CCAGGGCATTTGGACATAG
	Reverse primer	CATCTCCCTGCATGGTCTTA
CYP8B1	Forward primer	GTCTTCCTGATGTTCAGCTAC
	Reverse primer	CCAGCGGTTGGGATCAATA
Acs5	Forward primer	CCTGAAATGCTGACCATTG
	Reverse primer	CCATCTGGCTCTTGAAGTAT
FABP	Forward primer	GGAACTGAAGCCAAGAGAATC
	Reverse primer	AGTGTCGCAGTAACTTGTG
ACTB	Forward primer	CAGAGAGAGAAATTGTGCGT
	Reverse primer	AGCTGTAGCCATTTCTTGC
