# Supplementary material for: Lipidomics combined with transcriptomic and mass spectrometry imaging analysis of the Asiatic toad (Bufo gargarizans) during metamorphosis and bufadienolide accumulation
Source: Chin Med. 2022 Nov 4;17:123. doi: 10.1186/s13020-022-00676-7 (PMC9636624; doi:10.1186/s13020-022-00676-7)
Supplement: Supplementary file 2 — Additional file 2: Table S2. Differential lipids in four stages. [file 13020_2022_676_MOESM2_ESM.csv]

Table S2. Differential lipids in four stages
Abbrev	Class I	Class II	Formula	Mz	Retention time (min)	Anova (p) G31 VS G38	q Value G31 VS G38	Fold Change G31 VS G38	Anova (p) G38 VS G42	q Value G38 VS G42	Fold Change G38 VS G42	Anova (p) G42 VS G46	q Value G42 VS G46	Fold Change G42 VS G46	Ion form	Pubchem ID
FA(24:9;O)	Fatty Acyls	Fatty acids	C7H15NO2	146.1169	8.00E-01	-	-	-	6.71E-04	8.59E-03	2.52E+00	-	-	-	M+H	227939
FA(7:2;O2)	Fatty Acyls	Fatty acids	C7H10O4	203.0547	8.30E-01	-	-	-	1.39E-03	1.21E-02	3.55E+00	6.15E-03	5.05E-03	2.62E+00	M+HCOO	11966236
ST(22:4;O5)	Sterol Lipids	Sterol	C22H30O5	419.204	1.80E+00	-	-	-	-	-	-	2.52E-02	1.51E-02	2.68E+00	M+HCOO	6741
FA(23:4;O5)	Fatty Acyls	Fatty acids	C23H39NO6	470.2722	3.61E+00	3.84E-04	1.39E-03	2.29E+00	2.53E-04	3.32E-03	7.66E+00	-	-	-	M+HCOO	24778493
PG(O-40:7)	Glycerophospholipids	Phosphatidylglycerol	C46H79O9P	851.538	3.61E+00	-	-	-	5.35E-03	3.31E-02	3.55E+01	2.33E-02	1.42E-02	2.13E+00	M+HCOO	52927429
ST(19:1;O3)	Sterol Lipids	Sterol	C19H30O3	351.2152	4.00E+00	-	-	-	-	-	-	1.65E-02	1.08E-02	2.31E+00	M+HCOO	73242218
ST(32:7;O8)	Sterol Lipids	Sterol	C32H44O8	555.2955	4.09E+00	-	-	-	-	-	-	6.30E-05	1.58E-04	3.43E+00	M-H	5281319
ST(24:2;O5)	Sterol Lipids	Sterol	C24H38O5	405.262	4.18E+00	-	-	-	-	-	-	2.53E-03	2.47E-03	2.61E+00	M-H	188292
PI(34:0)	Glycerophospholipids	Phosphatidylinositol	C43H83O13P	837.5446	4.99E+00	1.18E-03	2.68E-03	2.63E+00	4.37E-02	1.33E-01	2.80E+00	-	-	-	M-H	52928319
FA(22:3;O)	Fatty Acyls	Fatty acids	C22H38O3	373.272	5.05E+00	1.22E-03	6.33E-03	2.76E+00	-	-	-	-	-	-	M+Na	13963867
FA(22:5)	Fatty Acyls	Fatty acids	C22H34O2	353.246	5.05E+00	2.28E-03	8.64E-03	2.39E+00	-	-	-	-	-	-	M+Na	5282850
FA(24:7)	Fatty Acyls	Fatty acids	C24H34O2	355.2617	5.05E+00	6.14E-04	4.84E-03	2.96E+00	-	-	-	-	-	-	M+H	52921827
ST(24:1;O4;G)	Sterol Lipids	Sterol	C26H43NO5	450.3193	5.05E+00	5.50E-03	1.42E-02	2.30E+00	-	-	-	-	-	-	M+H	12544
ST(24:1;O5)	Sterol Lipids	Sterol	C24H40O5	817.5787	5.05E+00	7.47E-04	5.19E-03	3.56E+00	-	-	-	-	-	-	2M+H	122340
ST(24:1;O5;G)	Sterol Lipids	Sterol	C26H43NO6	466.3141	5.05E+00	1.06E-02	2.21E-02	2.03E+00	-	-	-	-	-	-	M+H	10140
ST(24:2;O4)	Sterol Lipids	Sterol	C24H38O4	391.2826	5.05E+00	1.06E-03	5.96E-03	2.32E+00	-	-	-	-	-	-	M+H	101818
FA(19:4;O)	Fatty Acyls	Fatty acids	C19H30O3	305.2104	5.26E+00	-	-	-	3.08E-04	3.83E-03	2.62E+00	-	-	-	M-H	129727626
ST(24:4;O4)	Sterol Lipids	Sterol	C24H34O4	387.2512	5.35E+00	3.32E-05	1.82E-03	6.52E+00	1.98E-03	2.04E-02	3.62E+00	1.84E-02	2.16E-02	2.12E+00	M+H	5284030
ST(21:1;O2)	Sterol Lipids	Sterol	C21H34O2	363.2516	5.88E+00	3.08E-03	4.90E-03	2.10E+00	2.54E-05	5.49E-04	8.87E+00	8.66E-04	1.11E-03	8.27E+00	M+HCOO	94194
ST(26:1;O4)	Sterol Lipids	Sterol	C26H44O4	465.3187	5.95E+00	6.24E-03	7.92E-03	2.75E+00	5.92E-03	3.53E-02	2.10E+00	3.64E-07	8.24E-06	1.38E+01	M+HCOO	101026762
ST(27:1;O2;S)	Sterol Lipids	Sterol	C27H46O5S	481.2957	6.08E+00	2.01E-02	1.83E-02	2.28E+00	-	-	-	1.18E-03	1.38E-03	4.95E+00	M-H	6857542
ST(28:1;O4)	Sterol Lipids	Sterol	C28H48O4	493.3498	6.22E+00	-	-	-	-	-	-	3.54E-03	3.23E-03	3.31E+00	M+HCOO	13475120
LPC(13:0)	Glycerophospholipids	Lyso-posphatidyl choline	C21H44NO7P	454.2907	6.59E+00	-	-	-	-	-	-	3.11E-03	5.12E-03	2.10E+00	M+H	24779450
LPC(18:4(6Z,9Z,12Z,15Z))	Glycerophospholipids	Lyso-posphatidyl choline	C26H46NO7P	516.306	6.75E+00	8.05E-04	5.29E-03	2.98E+00	-	-	-	1.10E-02	1.45E-02	2.06E+00	M+H	52924047
ST(19:0;O2)	Sterol Lipids	Sterol	C19H32O2	337.2358	6.86E+00	-	-	-	5.63E-06	2.28E-04	3.08E+00	-	-	-	M+HCOO	9922115
LPC(15:1)	Glycerophospholipids	Lyso-posphatidyl choline	C23H46NO7P	480.3063	7.41E+00	8.95E-04	5.38E-03	2.03E+00	-	-	-	9.52E-06	6.97E-05	2.51E+00	M+H	52924041
ST(27:3;O3)	Sterol Lipids	Sterol	C27H42O3	437.3029	7.70E+00	5.02E-05	1.91E-03	4.34E+00	3.64E-05	1.59E-03	4.99E+00	9.00E-03	1.24E-02	2.28E+00	M+Na	52931327
LPC(18:3(9Z,12Z,15Z))	Glycerophospholipids	Lyso-posphatidyl choline	C26H48NO7P	518.3219	7.87E+00	5.28E-04	4.49E-03	3.28E+00	-	-	-	-	-	-	M+H	24779469
ST(26:3;O3)	Sterol Lipids	Sterol	C26H40O3	445.2934	7.94E+00	2.25E-04	1.04E-03	8.45E+00	-	-	-	-	-	-	M+HCOO	9416
ST(27:2;O5)	Sterol Lipids	Sterol	C27H44O5	493.3145	8.05E+00	3.05E-04	1.16E-03	7.62E+00	1.51E-02	6.47E-02	4.82E+00	3.48E-04	5.45E-04	9.97E+00	M+HCOO	441886
FA(22:5;O)	Fatty Acyls	Fatty acids	C22H34O3	347.2568	8.10E+00	1.62E-04	3.30E-03	2.64E+00	-	-	-	1.03E-04	3.86E-04	3.89E+00	M+H	137323803
ST(27:4;O3)	Sterol Lipids	Sterol	C27H40O3	413.3029	8.11E+00	4.98E-04	4.39E-03	2.59E+00	-	-	-	-	-	-	M+H	441404
LPC(18:3(6Z,9Z,12Z))	Glycerophospholipids	Lyso-posphatidyl choline	C26H48NO7P	540.304	8.16E+00	1.08E-03	6.01E-03	2.54E+00	-	-	-	3.73E-04	1.05E-03	2.17E+00	M+Na	52924045
CAR(18:0;O)	Fatty Acyls	Fatty acyl carnitines	C25H49NO5	466.3499	8.21E+00	1.61E-03	7.20E-03	3.41E+00	2.75E-02	1.00E-01	2.68E+00	-	-	-	M+Na	53481632
FA(18:3;O3)	Fatty Acyls	Fatty acids	C18H30O5	349.1972	8.33E+00	1.78E-04	3.30E-03	2.93E+00	4.30E-03	3.04E-02	2.45E+00	1.51E-02	1.83E-02	2.37E+00	M+Na	131839849
ST(26:1;O3)	Sterol Lipids	Sterol	C26H44O3	403.3221	8.53E+00	-	-	-	-	-	-	2.72E-05	1.44E-04	4.18E+00	M-H	101012650
FA(25:5)	Fatty Acyls	Fatty acids	C25H40O2	395.2928	8.56E+00	3.68E-03	1.07E-02	4.68E+00	4.62E-03	3.15E-02	3.87E+00	-	-	-	M+Na	134812129
FA(26:6)	Fatty Acyls	Fatty acids	C26H40O2	385.3085	8.63E+00	-	-	-	-	-	-	6.65E-05	2.78E-04	4.11E+00	M+H	52921813
LPC 15:0	Glycerophospholipids	Lyso-posphatidyl choline	C49H78O2	482.3221	8.63E+00	-	-	-	-	-	-	1.31E-04	4.66E-04	2.73E+00	M+H	24779458
ST(27:1;O5)	Sterol Lipids	Sterol	C27H46O5	449.3249	8.65E+00	1.85E-02	1.75E-02	4.73E+00	2.92E-02	1.02E-01	6.73E+00	6.39E-07	1.15E-05	4.12E+01	M-H	52931527
LPC(O-14:0)	Glycerophospholipids	Lyso-posphatidyl choline	C22H48NO6P	454.3272	8.70E+00	5.44E-03	1.41E-02	2.52E+00	2.78E-02	1.00E-01	2.08E+00	6.32E-05	2.66E-04	3.64E+00	M+H	15298292
LPC(17:2)	Glycerophospholipids	Lyso-posphatidyl choline	C25H48NO7P	506.3207	8.93E+00	-	-	-	-	-	-	1.26E-04	4.53E-04	2.05E+00	M+H	52924043
LPC(14:0)	Glycerophospholipids	Lyso-posphatidyl choline	C22H46NO7P	466.2907	8.95E+00	-	-	-	-	-	-	9.77E-06	5.55E-05	3.40E+00	M-H	460604
LPC(20:4(8Z,11Z,14Z,17Z))	Glycerophospholipids	Lyso-posphatidyl choline	C28H50NO7P	544.337	9.07E+00	4.86E-04	4.39E-03	3.18E+00	-	-	-	6.16E-04	1.56E-03	2.27E+00	M+H	53480469
LPC(19:3(10Z,13Z,16Z)/0:0)	Glycerophospholipids	Lyso-posphatidyl choline	C27H50NO7P	532.3372	9.23E+00	6.23E-04	4.84E-03	2.99E+00	-	-	-	1.21E-04	4.42E-04	7.16E+00	M+H	24779452
LPC(P-16:0)	Glycerophospholipids	Lyso-posphatidyl choline	C24H50NO6P	480.3429	9.48E+00	-	-	-	7.63E-03	4.49E-02	2.03E+00	2.42E-05	1.33E-04	2.32E+00	M+H	10917802
LPC(O-16:1(11Z)/0:0)	Glycerophospholipids	Lyso-posphatidyl choline	C24H50NO6P	502.3243	9.50E+00	2.55E-03	9.39E-03	2.89E+00	2.17E-02	8.52E-02	2.19E+00	9.95E-05	3.77E-04	3.64E+00	M+Na	24779503
FA(16:7)	Fatty Acyls	Fatty acids	C16H18O2	485.2671	9.69E+00	-	-	-	-	-	-	2.50E-03	4.41E-03	2.32E+00	2M+H	9543613
ST(21:0;O2)	Sterol Lipids	Sterol	C21H36O2	365.2674	9.72E+00	-	-	-	3.82E-04	4.32E-03	2.91E+00	-	-	-	M+HCOO	44263334
LPC(17:0)	Glycerophospholipids	Lyso-posphatidyl choline	C25H52NO7P	532.3372	9.74E+00	1.34E-03	6.41E-03	2.11E+00	-	-	-	3.69E-04	1.05E-03	5.14E+00	M+Na	24779463
CAR(14:0)	Fatty Acyls	Fatty acyl carnitines	C21H41NO4	372.3094	9.88E+00	3.71E-06	8.47E-04	2.35E+00	-	-	-	2.40E-05	1.33E-04	2.60E+00	M+H	6426854
LPC(O-15:0)	Glycerophospholipids	Lyso-posphatidyl choline	C23H50NO6P	468.3429	9.93E+00	6.78E-03	1.62E-02	2.04E+00	1.36E-03	1.54E-02	2.07E+00	-	-	-	M+H	15755667
LPC(22:6)	Glycerophospholipids	Lyso-posphatidyl choline	C30H50NO7P	568.337	1.00E+01	-	-	-	-	-	-	4.04E-03	6.49E-03	2.39E+00	M+H	10415542
ST(18:4;O2)	Sterol Lipids	Sterol	C18H22O2	563.3109	1.00E+01	-	-	-	-	-	-	2.28E-03	4.16E-03	2.77E+00	2M+Na	5870
LPC(20:4(5Z,8Z,11Z,14Z))	Glycerophospholipids	Lyso-posphatidyl choline	C28H50NO7P	544.3374	1.00E+01	-	-	-	-	-	-	6.16E-04	1.56E-03	2.27E+00	M+H	24779476
LPC(17:1(10Z)/0:0)	Glycerophospholipids	Lyso-posphatidyl choline	C25H50NO7P	508.3375	1.05E+01	-	-	-	-	-	-	1.76E-04	5.88E-04	2.11E+00	M+H	42607442
FA(19:1;O)	Fatty Acyls	Fatty acids	C19H36O3	313.2725	1.05E+01	-	-	-	-	-	-	6.19E-07	1.64E-05	3.11E+00	M+H	5312917
LPC(O-16:1(9E)/0:0)	Glycerophospholipids	Lyso-posphatidyl choline	C24H50NO6P	480.343	1.06E+01	6.14E-05	2.02E-03	2.31E+00	-	-	-	1.79E-06	2.49E-05	2.73E+00	M+H	24779504
LPC(O-18:2)	Glycerophospholipids	Lyso-posphatidyl choline	C26H52NO6P	506.3577	1.06E+01	7.76E-05	2.21E-03	2.63E+00	-	-	-	3.01E-05	1.50E-04	2.55E+00	M+H	24779513
CAR(16:1)	Fatty Acyls	Fatty acyl carnitines	C23H43NO4	398.3248	1.11E+01	-	-	-	-	-	-	8.77E-05	3.52E-04	2.67E+00	M+H	53477817
LPC(21:4)	Glycerophospholipids	Lyso-posphatidyl choline	C29H52NO7P	558.3534	1.11E+01	-	-	-	-	-	-	1.74E-05	1.04E-04	4.28E+00	M+H	24779453
PI(dO-41:0)	Glycerophospholipids	Phosphatidylinositol	C50H101O11P	953.7015	1.11E+01	-	-	-	-	-	-	1.52E-02	1.01E-02	2.87E+00	M+HCOO	53477534
FA(20:4)	Fatty Acyls	Fatty acids	C29H44O2	425.3396	1.13E+01	-	-	-	-	-	-	5.74E-04	1.50E-03	2.41E+00	M+H	5282347
ST(21:1;O5)	Sterol Lipids	Sterol	C29H46O3	443.3501	1.13E+01	-	-	-	-	-	-	4.20E-04	1.15E-03	2.50E+00	M+H	9547691
FA(20:4;O)	Fatty Acyls	Fatty acids	C20H32O3	321.241	1.13E+01	-	-	-	3.31E-04	5.01E-03	3.91E+00	-	-	-	M+H	14123398
LPC(O-16:0)	Glycerophospholipids	Lyso-posphatidyl choline	C24H52NO6P	482.3583	1.17E+01	9.55E-04	5.68E-03	2.21E+00	-	-	-	-	-	-	M+H	162126
LPC(22:5)	Glycerophospholipids	Lyso-posphatidyl choline	C30H52NO7P	570.3529	1.17E+01	-	-	-	-	-	-	2.67E-03	4.52E-03	2.68E+00	M+H	53480475
PE(P-20:0/0:0)	Glycerophospholipids	Phosphatidylethanolamine	C25H52NO6P	494.3583	1.20E+01	8.64E-04	5.33E-03	2.26E+00	-	-	-	1.16E-05	8.04E-05	2.31E+00	M+H	52925153
ST(21:2;O)	Sterol Lipids	Sterol	C21H32O	345.2414	1.23E+01	-	-	-	-	-	-	3.76E-02	2.09E-02	2.25E+00	M+HCOO	235905
LPC(O-16:1(9Z)/0:0)	Glycerophospholipids	Lyso-posphatidyl choline	C24H50NO6P	480.3427	1.23E+01	-	-	-	-	-	-	2.24E-06	2.72E-05	3.48E+00	M+H	24779506
FA(20:1;O)	Fatty Acyls	Fatty acids	C20H38O3	327.2881	1.24E+01	-	-	-	-	-	-	2.19E-06	2.72E-05	2.60E+00	M+H	5312809
LPC(O-15:1)	Glycerophospholipids	Lyso-posphatidyl choline	C23H48NO6P	466.3271	1.28E+01	6.89E-04	4.86E-03	2.77E+00	-	-	-	3.07E-07	1.44E-05	3.54E+00	M+H	24779524
FA(20:3)	Fatty Acyls	Fatty acids	C20H34O2	351.2515	1.33E+01	1.58E-02	1.57E-02	2.22E+00	-	-	-	-	-	-	M+HCOO	131839792
FA(18:4;O2)	Fatty Acyls	Fatty acids	C18H28O4	309.2047	1.35E+01	1.23E-03	6.33E-03	2.43E+00	2.82E-04	4.46E-03	2.76E+00	-	-	-	M+H	131839828
CAR(16:0)	Fatty Acyls	Fatty acyl carnitines	C23H45NO4	400.3404	1.37E+01	-	-	-	-	-	-	1.69E-06	2.49E-05	3.05E+00	M+H	11953816
FA(16:3)	Fatty Acyls	Fatty acids	C16H26O2	249.1842	1.42E+01	2.53E-04	1.09E-03	9.13E+00	1.71E-02	7.04E-02	2.13E+00	-	-	-	M-H	131839798
FA(21:1;O)	Fatty Acyls	Fatty acids	C21H40O3	341.3036	1.42E+01	-	-	-	-	-	-	1.21E-07	1.27E-05	3.15E+00	M+H	5312926
LPC(O-18:1)	Glycerophospholipids	Lyso-posphatidyl choline	C26H54NO6P	508.3738	1.43E+01	3.26E-04	3.87E-03	2.25E+00	-	-	-	2.82E-06	2.91E-05	2.45E+00	M+H	21672239
FA(22:4;O)	Fatty Acyls	Fatty acids	C22H36O3	349.2724	1.48E+01	-	-	-	2.02E-03	2.06E-02	2.86E+00	-	-	-	M+H	13965212
ST(28:2;O2)	Sterol Lipids	Sterol	C28H46O2	459.3452	1.49E+01	-	-	-	-	-	-	1.28E-04	2.54E-04	7.14E+00	M+HCOO	52931380
LPC(17:1(9Z)/0:0)	Glycerophospholipids	Lyso-posphatidyl choline	C25H50NO7P	508.3376	1.52E+01	-	-	-	-	-	-	2.28E-06	2.72E-05	2.60E+00	M+H	24779451
LPC(O-20:1)	Glycerophospholipids	Lyso-posphatidyl choline	C28H58NO6P	536.405	1.52E+01	9.91E-05	2.26E-03	2.49E+00	-	-	-	3.97E-06	3.53E-05	4.56E+00	M+H	52924063
LPC(20:0)	Glycerophospholipids	Lyso-posphatidyl choline	C28H58NO7P	552.3998	1.55E+01	2.50E-04	3.52E-03	2.15E+00	-	-	-	1.10E-05	7.76E-05	4.55E+00	M+H	24779473
FA(18:4)	Fatty Acyls	Fatty acids	C18H28O2	275.1997	1.55E+01	7.74E-04	2.15E-03	3.54E+00	9.31E-03	4.76E-02	2.09E+00	-	-	-	M-H	14475429
FA(16:2)	Fatty Acyls	Fatty acids	C16H28O2	251.1998	1.60E+01	1.43E-04	9.20E-04	4.58E+00	-	-	-	-	-	-	M-H	5312634
ST(29:3;O2)	Sterol Lipids	Sterol	C29H46O2	427.3551	1.62E+01	-	-	-	-	-	-	1.80E-03	3.48E-03	4.46E+00	M+H	22298937
LPC(22:1)	Glycerophospholipids	Lyso-posphatidyl choline	C30H60NO7P	578.4155	1.80E+01	-	-	-	9.07E-05	2.69E-03	2.14E+00	-	-	-	M+H	53480471
FA(19:3)	Fatty Acyls	Fatty acids	C19H32O2	291.2308	1.81E+01	1.54E-04	9.20E-04	3.98E+00	-	-	-	7.40E-03	5.93E-03	3.43E+00	M-H	101171721
FA(15:0)	Fatty Acyls	Fatty acids	C15H30O2	241.2154	1.89E+01	4.05E-04	1.40E-03	2.47E+00	-	-	-	1.70E-02	1.11E-02	2.27E+00	M-H	13849
