# Supplementary material for: Lipidomics combined with transcriptomic and mass spectrometry imaging analysis of the Asiatic toad (Bufo gargarizans) during metamorphosis and bufadienolide accumulation
Source: Chin Med. 2022 Nov 4;17:123. doi: 10.1186/s13020-022-00676-7 (PMC9636624; doi:10.1186/s13020-022-00676-7)
Supplement: Supplementary file 3 — Additional file 3: Table S3. BDs semi-quantitative analysis reports. [file 13020_2022_676_MOESM3_ESM.csv]

Table S3 BDs semi-quantitative analysis results
Name	Formula	Mz	Retention time (min)	Max Fold Change	Ion form	G31-1	G31-2	G31-3	G31-4	G31-5	G31-6	G38-1	G38-2	G38-3	G38-4	G38-5	G38-6	G42-1	G42-2	G42-3	G42-4	G42-5	G42-6	G46-1	G46-2	G46-3	G46-4	G46-5	G46-6
Gamabufotalin	C24H34O5	403.2463	1.8	17.54	M+H	19.59042599	107.615596	76.02247822	39.70249663	71.96153597	55.60445763	35.72947967	146.8618117	70.14893372	59.62332748	88.05731199	37.71492913	641.3019358	276.8966321	629.6644902	320.4842808	948.6607118	651.0736429	1422.369165	719.0720926	734.5590294	636.5350721	812.7069986	1565.198098
Arenobufagin	C24H32O6	417.2251	2.74	14.78	M+H	3128.052134	1589.025246	3460.796546	2353.063893	7122.237198	4131.63638	2227.427354	1660.841387	2032.377045	1617.215186	2161.342717	2332.541296	4337.199176	3397.487558	6842.312907	3006.194026	4272.375117	4021.43613	26942.19249	21214.33703	24127.96557	7935.102911	20715.48437	34010.40685
Telecinobufagin	C24H34O5	403.2463	3.64	29.49	M+H	568.6965907	461.4855296	990.1284222	288.6341352	973.7639092	793.8974394	278.6208872	486.9750009	523.4699932	156.5552879	374.7035985	591.6003344	1311.371178	1002.900498	1597.486201	674.9477478	2437.510652	1408.246435	4813.705678	6485.877166	6003.206365	6404.87928	13356.36108	13327.37129
Desacetylcinobufagin	C24H32O5	401.2307	4.01	28.55	M+H	1353.71227	695.1277496	2338.03726	775.2166518	2501.137781	1679.109685	769.7230383	864.9272209	559.3330141	550.2176196	1060.864956	1064.735212	2770.211653	2823.329311	4857.518681	2194.965591	3082.831364	2875.18608	18118.50781	12481.81119	12297.15016	6973.68815	24741.96943	29212.99162
Bufalin	C24H34O4	387.2514	4.57	8.09	M+H	1312.497205	777.0175788	1731.793618	906.8153989	1399.679888	1207.318918	515.4909413	1042.643029	892.7578091	426.3887632	861.7750589	927.9370136	2188.314883	1269.375004	3550.508605	1105.119769	1584.928394	1746.456205	3715.429378	3362.396848	6473.759525	2754.879856	4256.034077	6807.538454
Cinobufagin	C26H34O6	443.2405	5.47	3.32	M+H	98.34852354	63.01363375	39.14929981	36.65906191	108.8817233	52.7292675	47.45584997	482.4184634	354.7180277	54.89353813	121.7711177	271.7503574	78.92991162	54.57022285	71.33105278	159.121911	440.758944	104.31577	107.1541411	55.32760976	34.62542055	34.59497139	59.25254692	56.53340411
Resibufogenin	C24H32O4	385.2361	5.48	35.9	M+H	451.6180149	79.29169494	108.2679969	70.35211869	205.360808	197.4638613	44.08520324	55.04119721	50.54586821	57.83842576	80.78835148	70.95958283	172.7766329	68.39010634	273.9497046	98.27313692	235.0828624	155.4640663	650.7624745	435.5648005	3900.615609	264.2523774	714.0729823	4199.244376
