# Supplementary material for: Lipidomics combined with transcriptomic and mass spectrometry imaging analysis of the Asiatic toad (Bufo gargarizans) during metamorphosis and bufadienolide accumulation
Source: Chin Med. 2022 Nov 4;17:123. doi: 10.1186/s13020-022-00676-7 (PMC9636624; doi:10.1186/s13020-022-00676-7)
Supplement: Supplementary file 4 — Additional file 4: Table S4. After raw data filtering and examination of the sequencing error rate and GC content distribution. [file 13020_2022_676_MOESM4_ESM.csv]

Table S4.After raw data filtering and examination of the sequencing error rate and GC content distribution
Sample	RawReads	RawBases	CleanReads	CleanBases	ValidBases	Q30	GC
G31-1	41.86M	6.28G	41.16M	6.03G	0.9599	0.9398	0.4709
G31-2	45.16M	6.77G	44.39M	6.50G	0.9595	0.9412	0.4749
G31-3	44.11M	6.62G	43.33M	6.34G	0.9578	0.9395	0.4701
G38-1	43.55M	6.53G	42.81M	6.27G	0.9596	0.9395	0.4689
G38-2	46.27M	6.94G	45.34M	6.62G	0.9541	0.9365	0.4708
G38-3	47.67M	7.15G	46.76M	6.83G	0.9558	0.937	0.4709
G42-1	46.18M	6.93G	45.25M	6.62G	0.9551	0.9362	0.4686
G42-2	49.85M	7.48G	49.01M	7.18G	0.9604	0.9445	0.4691
G42-3	46.37M	6.95G	45.53M	6.67G	0.9584	0.9384	0.4708
G46-1	46.75M	7.01G	45.83M	6.70G	0.956	0.9371	0.4655
G46-2	44.65M	6.70G	43.77M	6.40G	0.9551	0.9366	0.4642
G46-3	42.04M	6.31G	41.26M	6.04G	0.9583	0.9373	0.4662
