# Supplementary material for: Lipidomics combined with transcriptomic and mass spectrometry imaging analysis of the Asiatic toad (Bufo gargarizans) during metamorphosis and bufadienolide accumulation
Source: Chin Med. 2022 Nov 4;17:123. doi: 10.1186/s13020-022-00676-7 (PMC9636624; doi:10.1186/s13020-022-00676-7)
Supplement: Supplementary file 5 — Additional file 5: Table S5. GO enrichment analysis (Top 20). [file 13020_2022_676_MOESM5_ESM.csv]

Table S5 GO enrichment analysis (Top 20)
Term description	Category	FDR bh	Comparison
serine-type endopeptidase inhibitor activity	molecular function	9.27E-69	G42 vs G46
digestion	biological process	4.12E-65	G38 vs G42
extracellular space	cellular component	7.17E-63	G42 vs G46
extracellular region	cellular component	3.13E-60	G42 vs G46
serine-type endopeptidase activity	molecular function	1.29E-59	G38 vs G42
digestion	biological process	5.05E-52	G42 vs G46
serine-type endopeptidase activity	molecular function	6.06E-48	G42 vs G46
extracellular space	cellular component	8.16E-41	G42 vs G46
apical plasma membrane	cellular component	6.08E-38	G38 vs G42
extracellular space	cellular component	6.08E-38	G38 vs G42
myosin filament	cellular component	1.67E-37	G42 vs G46
digestion	biological process	2.59E-37	G31 vs G38
keratin filament	cellular component	1.67E-32	G38 vs G42
serine-type endopeptidase activity	molecular function	3.42E-30	G31 vs G38
negative regulation of endopeptidase activity	biological process	1.61E-26	G42 vs G46
myofibril	cellular component	2.30E-25	G42 vs G46
brush border membrane	cellular component	7.34E-25	G31 vs G38
structural molecule activity	molecular function	1.20E-24	G38 vs G42
organelle membrane	cellular component	4.69E-24	G42 vs G46
methylation	biological process	6.57E-24	G31 vs G38
