# Supplementary material for: Lipidomics combined with transcriptomic and mass spectrometry imaging analysis of the Asiatic toad (Bufo gargarizans) during metamorphosis and bufadienolide accumulation
Source: Chin Med. 2022 Nov 4;17:123. doi: 10.1186/s13020-022-00676-7 (PMC9636624; doi:10.1186/s13020-022-00676-7)
Supplement: Supplementary file 6 — Additional file 6: Table S6. KEGG enrichment analysis (Top 20). [file 13020_2022_676_MOESM6_ESM.csv]

Table S6 KEGG enrichment analysis (Top 20)
Term description	FDR bh	Classification level1	Classification level2	Comparison
Protein digestion and absorption	4.12E-84	Organismal Systems	Digestive system	G38 vs G42
Protein digestion and absorption	2.88E-83	Organismal Systems	Digestive system	G42 vs G46
Pancreatic secretion	1.05E-63	Organismal Systems	Digestive system	G38 vs G42
Pancreatic secretion	6.40E-50	Organismal Systems	Digestive system	G42 vs G46
Pancreatic secretion	1.25E-34	Organismal Systems	Digestive system	G31 vs G38
Protein digestion and absorption	4.98E-34	Organismal Systems	Digestive system	G31 vs G38
Neuroactive ligand-receptor interaction	1.61E-33	Environmental Information Processing	Signaling molecules and interaction	G38 vs G42
Influenza A	2.27E-25	Human Diseases	Infectious disease: viral	G38 vs G42
Influenza A	2.74E-25	Human Diseases	Infectious disease: viral	G42 vs G46
Primary bile acid biosynthesis	3.39E-22	Metabolism	Lipid metabolism	G31 vs G38
Nicotinate and nicotinamide metabolism	6.48E-21	Metabolism	Metabolism of cofactors and vitamins	G31 vs G38
Neuroactive ligand-receptor interaction	5.71E-19	Environmental Information Processing	Signaling molecules and interaction	G42 vs G46
Chemical carcinogenesis	9.77E-18	Human Diseases	Cancer: overview	G42 vs G46
Retinol metabolism	1.09E-16	Organismal Systems	Endocrine system	G42 vs G46
Tight junction	2.11E-15	Cellular Processes	Cellular community eukaryotes	G42 vs G46
Bile secretion	4.63E-15	Organismal Systems	Digestive system	G38 vs G42
Metabolism of xenobiotics by cytochrome P450	1.32E-14	Metabolism	Xenobiotics biodegradation and metabolism	G42 vs G46
Drug metabolism - cytochrome P450	1.57E-14	Metabolism	Xenobiotics biodegradation and metabolism	G31 vs G38
Influenza A	3.71E-14	Human Diseases	Infectious disease: viral	G31 vs G38
Glycolysis / Gluconeogenesis	2.72E-13	Metabolism	Carbohydrate metabolism	G42 vs G46
