# Supplementary material for: Lipidomics combined with transcriptomic and mass spectrometry imaging analysis of the Asiatic toad (Bufo gargarizans) during metamorphosis and bufadienolide accumulation
Source: Chin Med. 2022 Nov 4;17:123. doi: 10.1186/s13020-022-00676-7 (PMC9636624; doi:10.1186/s13020-022-00676-7)
Supplement: Supplementary file 7 — Additional file 7: Table S7. Differential lipids related DEGs (TOP 500). [file 13020_2022_676_MOESM7_ESM.csv]

Table S7 Differential lipids related DEGs (TOP 500)
Num	LipidIon	mRNA_id	CorrelationCoefficient	p-value
1	FA(25:5)	MSTRG.14047.1	0.9946	3.62E-11
2	PC(44:5)	MSTRG.36411.1	0.994	5.94E-11
3	LSM(18:1;O2)	MSTRG.14047.1	0.9936	8.14E-11
4	ST(24:4;O4)	MSTRG.59246.18	0.9934	1.01E-10
5	ST(27:2;O5)	MSTRG.63190.1	0.9933	1.02E-10
6	ST(24:4;O4)	MSTRG.77247.1	0.9929	1.44E-10
7	ST(26:3;O3)	MSTRG.4408.1	0.9927	1.56E-10
8	CAR(18:0;O)	MSTRG.59502.24	0.9925	1.79E-10
9	PC(44:5)	MSTRG.8282.1	0.9924	2.02E-10
10	ST(27:3;O3)	MSTRG.27074.2	0.9921	2.46E-10
11	ST(27:2;O5)	MSTRG.7317.2	0.9914	3.64E-10
12	FA(25:5)	MSTRG.64359.1	0.9913	3.78E-10
13	ST(24:4;O4)	MSTRG.26430.28	0.9913	3.80E-10
14	PC(44:5)	MSTRG.57803.1	0.9912	3.99E-10
15	ST(26:3;O3)	MSTRG.43665.2	0.9912	4.20E-10
16	ST(26:3;O3)	MSTRG.22841.5	0.9909	4.82E-10
17	FA(25:5)	MSTRG.14046.2	0.9901	7.27E-10
18	PC(44:5)	MSTRG.59362.1	0.9901	7.54E-10
19	LSM(18:1;O2)	MSTRG.64359.1	0.99	7.78E-10
20	LPE(16:1)	MSTRG.27748.1	0.9894	1.03E-09
21	ST(24:4;O4)	MSTRG.59502.24	0.9894	1.06E-09
22	FA(25:5)	MSTRG.59502.5	0.989	1.23E-09
23	ST(27:2;O5)	MSTRG.70243.32	0.9884	1.63E-09
24	ST(26:3;O3)	MSTRG.61828.2	0.9884	1.64E-09
25	ST(26:1;O3)	MSTRG.59502.24	0.9883	1.73E-09
26	LSM(18:1;O2)	MSTRG.14046.2	0.9882	1.74E-09
27	CAR(18:0;O)	MSTRG.26430.28	0.9881	1.86E-09
28	ST(26:3;O3)	MSTRG.43265.1	0.9878	2.12E-09
29	ST(24:4;O4)	MSTRG.22841.11	0.9877	2.16E-09
30	ST(24:4;O4)	MSTRG.62302.2	0.9877	2.19E-09
31	ST(24:1;O5)	MSTRG.21708.1	0.9875	2.37E-09
32	NA(29:10)	MSTRG.19577.1	0.9875	2.38E-09
33	ST(27:3;O3)	MSTRG.21707.1	0.9871	2.78E-09
34	FA(24:7)	MSTRG.21708.1	0.987	2.81E-09
35	ST(27:2;O5)	MSTRG.22841.5	0.987	2.90E-09
36	LSM(18:1;O2)	MSTRG.59502.5	0.9868	3.11E-09
37	ST(27:3;O3)	MSTRG.51670.1	0.9867	3.23E-09
38	PC(44:5)	MSTRG.14046.2	0.9866	3.34E-09
39	LSM(18:1;O2)	MSTRG.22841.11	0.9865	3.46E-09
40	FA(25:5)	MSTRG.22841.11	0.9863	3.72E-09
41	FA(25:5)	MSTRG.59246.18	0.9863	3.77E-09
42	ST(26:3;O3)	MSTRG.7359.2	0.9861	4.01E-09
43	LPE(16:1)	MSTRG.75940.8	0.9859	4.32E-09
44	PC(44:5)	MSTRG.38852.5	0.9858	4.48E-09
45	NA(29:10)	MSTRG.3691.1	0.9857	4.63E-09
46	PC(44:5)	MSTRG.22984.9	0.9856	4.82E-09
47	ST(24:4;O4)	MSTRG.64360.1	0.9855	4.98E-09
48	LSM(18:1;O2)	MSTRG.59246.18	0.9855	5.01E-09
49	CAR(18:0;O)	MSTRG.59246.18	0.9853	5.27E-09
50	PC(44:5)	MSTRG.12731.2	0.9853	5.27E-09
51	ST(27:4;O3)	MSTRG.26430.28	0.9853	5.31E-09
52	PC(44:5)	MSTRG.14047.1	0.9853	5.32E-09
53	ST(27:3;O3)	MSTRG.5247.1	0.9852	5.46E-09
54	ST(27:2;O5)	MSTRG.2675.1	0.9852	5.51E-09
55	CAR(18:0;O)	MSTRG.64360.1	0.9852	5.54E-09
56	ST(27:3;O3)	MSTRG.29395.2	0.9851	5.55E-09
57	ST(24:4;O4)	MSTRG.51827.2	0.9851	5.65E-09
58	ST(26:1;O3)	MSTRG.22841.5	0.9851	5.69E-09
59	FA(25:5)	MSTRG.46155.35	0.985	5.78E-09
60	LSM(18:1;O2)	MSTRG.64360.1	0.985	5.85E-09
61	ST(27:2;O5)	MSTRG.77247.1	0.985	5.92E-09
62	CAR(16:0)	MSTRG.56907.2	0.9849	5.96E-09
63	LSM(18:1;O2)	MSTRG.32981.21	0.9849	6.01E-09
64	ST(26:3;O3)	MSTRG.26430.25	0.9849	6.08E-09
65	PC(44:5)	MSTRG.70180.2	0.9849	6.12E-09
66	ST(27:2;O5)	MSTRG.64145.1	0.9848	6.14E-09
67	ST(27:2;O5)	MSTRG.69726.1	0.9848	6.31E-09
68	ST(24:4;O4)	MSTRG.22841.5	0.9846	6.74E-09
69	LSM(18:1;O2)	MSTRG.59502.24	0.9846	6.74E-09
70	ST(27:4;O3)	MSTRG.14047.1	0.9844	7.04E-09
71	ST(27:2;O5)	MSTRG.14046.1	0.9844	7.07E-09
72	ST(26:3;O3)	MSTRG.62302.2	0.9844	7.15E-09
73	CAR(18:0;O)	MSTRG.77247.1	0.9844	7.17E-09
74	NA(29:10)	MSTRG.21712.8	0.9842	7.51E-09
75	ST(26:3;O3)	MSTRG.38768.1	0.9842	7.59E-09
76	ST(27:2;O5)	MSTRG.22841.11	0.984	7.96E-09
77	CAR(18:0;O)	MSTRG.14047.1	0.9839	8.17E-09
78	ST(24:4;O4)	MSTRG.14047.1	0.9839	8.24E-09
79	FA(25:5)	MSTRG.14461.1	0.9838	8.62E-09
80	FA(22:3;O)	MSTRG.21708.1	0.9838	8.65E-09
81	LSM(18:1;O2)	MSTRG.14461.1	0.9837	8.77E-09
82	PC(44:5)	MSTRG.46155.35	0.9837	8.80E-09
83	PC(44:5)	MSTRG.59502.5	0.9837	8.91E-09
84	ST(27:3;O3)	MSTRG.53425.46	0.9836	8.96E-09
85	ST(24:4;O4)	MSTRG.7317.2	0.9836	9.14E-09
86	PC(44:5)	MSTRG.43065.2	0.9835	9.45E-09
87	FA(25:5)	MSTRG.50295.1	0.9834	9.61E-09
88	ST(27:2;O5)	MSTRG.50295.1	0.9834	9.65E-09
89	FA(18:4;O2)	MSTRG.59246.11	0.9834	9.74E-09
90	FA(25:5)	MSTRG.32981.21	0.9833	9.85E-09
91	ST(27:3;O3)	MSTRG.35969.1	0.9833	9.90E-09
92	ST(26:3;O3)	MSTRG.22545.1	0.9833	1.00E-08
93	ST(24:4;O4)	MSTRG.59502.5	0.9832	1.02E-08
94	LSM(18:1;O2)	MSTRG.7317.2	0.9832	1.02E-08
95	LPE(16:1)	MSTRG.44459.1	0.9832	1.03E-08
96	ST(27:2;O5)	MSTRG.4149.1	0.9831	1.05E-08
97	ST(27:2;O5)	MSTRG.59502.5	0.9831	1.05E-08
98	FA(25:5)	MSTRG.4149.1	0.9829	1.12E-08
99	LPE(16:1)	MSTRG.19611.1	0.9828	1.14E-08
100	ST(26:3;O3)	MSTRG.77239.3	0.9828	1.17E-08
101	LSM(18:1;O2)	MSTRG.50295.1	0.9827	1.17E-08
102	ST(24:4;O4)	MSTRG.65372.9	0.9827	1.18E-08
103	LSM(18:1;O2)	MSTRG.26430.28	0.9827	1.19E-08
104	ST(27:2;O5)	MSTRG.77239.3	0.9827	1.20E-08
105	FA(25:5)	MSTRG.64360.1	0.9826	1.21E-08
106	ST(27:3;O3)	MSTRG.58286.5	0.9826	1.24E-08
107	ST(24:4;O4)	MSTRG.2675.1	0.9825	1.25E-08
108	ST(24:4;O4)	MSTRG.69726.1	0.9825	1.26E-08
109	CAR(18:0;O)	MSTRG.51827.2	0.9824	1.29E-08
110	ST(24:4;O4)	MSTRG.64359.1	0.9824	1.29E-08
111	LPE(16:1)	MSTRG.58011.1	0.9823	1.31E-08
112	LSM(18:1;O2)	MSTRG.4149.1	0.9823	1.32E-08
113	ST(26:3;O3)	MSTRG.63066.27	0.9823	1.32E-08
114	ST(24:4;O4)	MSTRG.58330.1	0.9822	1.38E-08
115	ST(26:3;O3)	MSTRG.2931.19	0.9821	1.39E-08
116	ST(26:3;O3)	MSTRG.63190.1	0.982	1.43E-08
117	LSM(18:1;O2)	MSTRG.69726.1	0.982	1.44E-08
118	FA(25:5)	MSTRG.69726.1	0.982	1.46E-08
119	LSM(18:1;O2)	MSTRG.2675.1	0.982	1.46E-08
120	ST(24:4;O4)	MSTRG.63619.3	0.9819	1.47E-08
121	LSM(18:1;O2)	MSTRG.77247.1	0.9819	1.49E-08
122	ST(26:3;O3)	MSTRG.32981.23	0.9819	1.49E-08
123	ST(24:4;O4)	MSTRG.59187.1	0.9818	1.53E-08
124	ST(27:3;O3)	MSTRG.29395.1	0.9817	1.55E-08
125	LPE(16:1)	MSTRG.11355.1	0.9817	1.56E-08
126	PC(44:5)	MSTRG.64359.1	0.9817	1.56E-08
127	ST(26:3;O3)	MSTRG.24663.1	0.9817	1.57E-08
128	ST(27:2;O5)	MSTRG.14047.1	0.9817	1.58E-08
129	ST(26:1;O3)	MSTRG.63441.8	0.9816	1.61E-08
130	ST(24:4;O4)	MSTRG.70243.32	0.9816	1.61E-08
131	ST(27:2;O5)	MSTRG.63619.3	0.9815	1.64E-08
132	PC(44:5)	MSTRG.67657.15	0.9815	1.65E-08
133	ST(24:1;O5)	MSTRG.27748.1	0.9815	1.67E-08
134	ST(26:3;O3)	MSTRG.77247.1	0.9814	1.70E-08
135	ST(24:4;O4)	MSTRG.63190.1	0.9814	1.70E-08
136	LPE(16:1)	MSTRG.68624.1	0.9813	1.77E-08
137	FA(24:7)	MSTRG.27748.1	0.9812	1.77E-08
138	ST(27:2;O5)	MSTRG.58330.1	0.9811	1.83E-08
139	ST(26:3;O3)	MSTRG.52349.41	0.981	1.88E-08
140	FA(25:5)	MSTRG.3213.1	0.981	1.88E-08
141	ST(27:2;O5)	MSTRG.22998.6	0.9809	1.96E-08
142	ST(26:1;O3)	MSTRG.58330.1	0.9808	1.97E-08
143	ST(27:3;O3)	MSTRG.29210.4	0.9807	2.02E-08
144	ST(26:3;O3)	MSTRG.58330.1	0.9806	2.08E-08
145	ST(27:3;O3)	MSTRG.9141.2	0.9806	2.09E-08
146	CAR(16:0)	MSTRG.12311.1	0.9805	2.16E-08
147	ST(27:3;O3)	MSTRG.58286.2	0.9805	2.17E-08
148	LPE(16:1)	MSTRG.62654.1	0.9805	2.18E-08
149	LPE(16:1)	MSTRG.58286.5	0.9804	2.19E-08
150	NA(29:10)	MSTRG.62042.30	0.9804	2.22E-08
151	CAR(18:0;O)	MSTRG.63619.3	0.9803	2.23E-08
152	LPE(16:1)	MSTRG.29395.2	0.9803	2.28E-08
153	ST(27:4;O3)	MSTRG.63619.3	0.9803	2.28E-08
154	ST(26:3;O3)	MSTRG.59502.24	0.9803	2.28E-08
155	ST(24:2;O4)	MSTRG.21708.1	0.9799	2.48E-08
156	NA(29:10)	MSTRG.21712.5	0.9799	2.48E-08
157	ST(27:2;O5)	MSTRG.62302.2	0.9799	2.49E-08
158	ST(26:3;O3)	MSTRG.61513.1	0.9799	2.51E-08
159	ST(26:3;O3)	MSTRG.64362.1	0.9798	2.54E-08
160	Desacetylcinobufagin	MSTRG.19577.1	0.9797	2.62E-08
161	Arenobufagin	MSTRG.62042.30	0.9797	2.64E-08
162	ST(27:3;O3)	MSTRG.17426.1	0.9795	2.77E-08
163	FA(25:5)	MSTRG.77247.1	0.9792	2.94E-08
164	ST(27:2;O5)	MSTRG.32981.23	0.9792	2.95E-08
165	ST(24:4;O4)	MSTRG.51064.1	0.9792	2.97E-08
166	LSM(18:1;O2)	MSTRG.3213.1	0.979	3.12E-08
167	FA(25:5)	MSTRG.29974.1	0.979	3.12E-08
168	FA(22:3;O)	MSTRG.27748.1	0.9789	3.15E-08
169	LSM(18:1;O2)	MSTRG.46155.35	0.9789	3.18E-08
170	CAR(18:0;O)	MSTRG.64359.1	0.9788	3.27E-08
171	LPE(16:1)	MSTRG.3228.1	0.9788	3.27E-08
172	NA(29:10)	MSTRG.75077.9	0.9788	3.29E-08
173	LPE(16:1)	MSTRG.21708.1	0.9787	3.34E-08
174	Desacetylcinobufagin	MSTRG.3691.1	0.9786	3.42E-08
175	ST(26:3;O3)	MSTRG.7317.2	0.9786	3.44E-08
176	LSM(18:1;O2)	MSTRG.63619.3	0.9785	3.46E-08
177	ST(26:1;O3)	MSTRG.62302.2	0.9785	3.46E-08
178	FA(25:5)	MSTRG.22998.6	0.9784	3.60E-08
179	ST(27:2;O5)	MSTRG.59246.18	0.9784	3.61E-08
180	ST(24:4;O4)	MSTRG.50295.1	0.9782	3.73E-08
181	ST(26:3;O3)	MSTRG.56608.3	0.9782	3.75E-08
182	CAR(18:0;O)	MSTRG.32981.21	0.9782	3.77E-08
183	PC(44:5)	MSTRG.29974.1	0.9781	3.82E-08
184	FA(24:7)	MSTRG.44459.1	0.9781	3.87E-08
185	FA(22:3;O)	MSTRG.24453.16	0.9779	3.97E-08
186	FA(25:5)	MSTRG.59502.24	0.9779	4.02E-08
187	PC(44:5)	MSTRG.65945.7	0.9779	4.04E-08
188	ST(24:1;O5)	MSTRG.62654.1	0.9779	4.04E-08
189	ST(27:2;O5)	MSTRG.20672.3	0.9778	4.06E-08
190	ST(24:4;O4)	MSTRG.22998.6	0.9778	4.09E-08
191	CAR(18:0;O)	MSTRG.2675.1	0.9777	4.14E-08
192	ST(26:3;O3)	MSTRG.57357.1	0.9776	4.26E-08
193	FA(24:7)	MSTRG.19611.1	0.9776	4.28E-08
194	LSM(18:1;O2)	MSTRG.31892.2	0.9776	4.29E-08
195	ST(27:3;O3)	MSTRG.35747.3	0.9776	4.32E-08
196	LPC(O-16:0)	MSTRG.59246.7	0.9775	4.35E-08
197	FA(25:5)	MSTRG.59362.1	0.9775	4.41E-08
198	Telocinobufagin	MSTRG.2927.19	0.9774	4.42E-08
199	ST(24:4;O4)	MSTRG.14046.1	0.9774	4.47E-08
200	CAR(18:0;O)	MSTRG.22841.5	0.9774	4.47E-08
201	ST(26:1;O3)	MSTRG.77247.1	0.9774	4.50E-08
202	ST(26:1;O3)	MSTRG.63190.1	0.9774	4.52E-08
203	FA(25:5)	MSTRG.63619.3	0.9773	4.57E-08
204	FA(25:5)	MSTRG.59187.1	0.9773	4.62E-08
205	LSM(18:1;O2)	MSTRG.22998.6	0.9772	4.65E-08
206	ST(24:4;O4)	MSTRG.4149.1	0.9772	4.66E-08
207	ST(26:3;O3)	MSTRG.75772.2	0.9772	4.66E-08
208	NA(29:10)	MSTRG.62643.3	0.9772	4.67E-08
209	FA(25:5)	MSTRG.2675.1	0.9772	4.68E-08
210	FA(24:7)	MSTRG.58011.1	0.9772	4.68E-08
211	LPE(16:1)	MSTRG.51360.1	0.9772	4.71E-08
212	CAR(18:0;O)	MSTRG.62302.2	0.9772	4.72E-08
213	LPE(16:1)	MSTRG.1490.1	0.977	4.87E-08
214	LPE(O-18:0)	MSTRG.59246.11	0.977	4.88E-08
215	FA(22:3;O)	MSTRG.40367.3	0.977	4.88E-08
216	Desacetylcinobufagin	MSTRG.62643.3	0.977	4.88E-08
217	LPIM2(18:1)	MSTRG.21713.6	0.977	4.89E-08
218	Telocinobufagin	MSTRG.2927.3	0.977	4.90E-08
219	PC(44:5)	MSTRG.50295.1	0.9769	4.97E-08
220	PC(44:5)	MSTRG.3213.1	0.9767	5.16E-08
221	FA(18:3;O3)	MSTRG.51425.1	0.9767	5.23E-08
222	Arenobufagin	MSTRG.75073.1	0.9767	5.24E-08
223	ST(27:3;O3)	MSTRG.48942.1	0.9767	5.25E-08
224	FA(25:5)	MSTRG.7317.2	0.9766	5.29E-08
225	ST(24:1;O5)	MSTRG.58011.1	0.9766	5.32E-08
226	PC(44:5)	MSTRG.4149.1	0.9766	5.35E-08
227	LSM(18:1;O2)	MSTRG.29974.1	0.9766	5.35E-08
228	ST(24:1;O5)	MSTRG.44459.1	0.9765	5.39E-08
229	ST(27:4;O3)	MSTRG.59246.18	0.9765	5.44E-08
230	PC(44:5)	MSTRG.14737.5	0.9764	5.50E-08
231	ST(19:0;O2)	MSTRG.22332.1	0.9764	5.51E-08
232	CAR(16:0)	MSTRG.51392.1	0.9764	5.52E-08
233	FA(25:5)	MSTRG.26430.28	0.9764	5.56E-08
234	ST(26:1;O3)	MSTRG.26430.28	0.9763	5.69E-08
235	ST(27:2;O5)	MSTRG.26430.28	0.9762	5.74E-08
236	ST(24:1;O5)	MSTRG.2673.1	0.9762	5.84E-08
237	ST(24:1;O5)	MSTRG.6114.1	0.9761	5.88E-08
238	ST(27:2;O5)	MSTRG.64360.1	0.9761	5.92E-08
239	ST(24:1;O5)	MSTRG.49932.1	0.9761	5.95E-08
240	ST(27:2;O5)	MSTRG.62956.7	0.976	6.06E-08
241	ST(27:2;O5)	MSTRG.59502.24	0.976	6.06E-08
242	FA(24:7)	MSTRG.62654.1	0.9759	6.14E-08
243	CAR(18:0;O)	MSTRG.63441.8	0.9759	6.20E-08
244	FA(22:3;O)	MSTRG.44459.1	0.9758	6.28E-08
245	ST(24:4;O4)	MSTRG.7359.2	0.9757	6.37E-08
246	ST(26:1;O3)	MSTRG.64360.1	0.9757	6.46E-08
247	ST(26:3;O3)	MSTRG.22842.3	0.9756	6.51E-08
248	ST(26:3;O3)	MSTRG.59502.19	0.9755	6.63E-08
249	ST(26:1;O3)	MSTRG.43665.2	0.9755	6.63E-08
250	ST(27:2;O5)	MSTRG.64359.1	0.9755	6.73E-08
251	LPE(16:1)	MSTRG.29997.6	0.9754	6.76E-08
252	ST(27:3;O3)	MSTRG.5566.1	0.9754	6.76E-08
253	FA(25:5)	MSTRG.22988.3	0.9754	6.79E-08
254	FA(25:5)	MSTRG.36411.1	0.9754	6.85E-08
255	ST(26:3;O3)	MSTRG.53852.1	0.9754	6.85E-08
256	PC(44:5)	MSTRG.24754.6	0.9751	7.17E-08
257	NA(29:10)	MSTRG.21713.5	0.9751	7.23E-08
258	FA(24:7)	MSTRG.40367.3	0.9751	7.24E-08
259	LPE(16:1)	MSTRG.14134.1	0.9751	7.26E-08
260	FA(22:3;O)	MSTRG.58011.1	0.9751	7.26E-08
261	ST(24:1;O5)	MSTRG.58330.1	0.9751	7.27E-08
262	ST(26:3;O3)	MSTRG.29757.1	0.975	7.41E-08
263	CAR(18:0;O)	MSTRG.22841.11	0.9749	7.47E-08
264	ST(24:4;O4)	MSTRG.14046.2	0.9749	7.55E-08
265	LSM(18:1;O2)	MSTRG.22841.12	0.9749	7.56E-08
266	ST(27:4;O3)	MSTRG.32981.21	0.9748	7.61E-08
267	LSM(18:1;O2)	MSTRG.62302.2	0.9748	7.68E-08
268	LPIM2(18:1)	MSTRG.21713.2	0.9748	7.70E-08
269	LPE(16:1)	MSTRG.68621.1	0.9748	7.70E-08
270	CAR(18:0;O)	MSTRG.58330.1	0.9747	7.80E-08
271	CAR(16:0)	MSTRG.75073.1	0.9747	7.84E-08
272	LPE(16:1)	MSTRG.63128.1	0.9746	8.00E-08
273	LSM(18:1;O2)	MSTRG.22841.5	0.9745	8.10E-08
274	ST(26:3;O3)	MSTRG.36310.1	0.9745	8.13E-08
275	ST(24:2;O4)	MSTRG.24453.16	0.9744	8.23E-08
276	NA(29:10)	MSTRG.21712.9	0.9744	8.24E-08
277	FA(25:5)	MSTRG.22984.9	0.9744	8.27E-08
278	ST(27:3;O3)	MSTRG.59625.2	0.9744	8.28E-08
279	LSM(18:1;O2)	MSTRG.59187.1	0.9744	8.28E-08
280	CAR(18:0;O)	MSTRG.7317.2	0.9743	8.43E-08
281	FA(18:3;O3)	MSTRG.10238.1	0.9743	8.43E-08
282	ST(24:4;O4)	MSTRG.23876.4	0.9743	8.45E-08
283	LSM(18:1;O2)	MSTRG.22988.3	0.9742	8.64E-08
284	ST(24:1;O5)	MSTRG.24453.16	0.9742	8.69E-08
285	FA(18:3;O3)	MSTRG.2931.21	0.9742	8.70E-08
286	ST(27:3;O3)	MSTRG.40367.2	0.9741	8.80E-08
287	LSM(18:1;O2)	MSTRG.51827.2	0.9741	8.86E-08
288	ST(24:1;O5)	MSTRG.19611.1	0.974	8.92E-08
289	FA(22:3;O)	MSTRG.19611.1	0.974	8.97E-08
290	ST(24:4;O4)	MSTRG.32981.23	0.9739	9.17E-08
291	ST(27:3;O3)	MSTRG.9141.4	0.9739	9.21E-08
292	FA(18:3;O3)	MSTRG.62956.12	0.9738	9.35E-08
293	ST(27:2;O5)	MSTRG.14046.2	0.9737	9.42E-08
294	LSM(18:1;O2)	MSTRG.63190.1	0.9735	9.81E-08
295	ST(24:1;O5)	MSTRG.40367.3	0.9735	9.83E-08
296	LPE(16:1)	MSTRG.6114.1	0.9735	9.83E-08
297	ST(27:3;O3)	MSTRG.12834.1	0.9734	9.99E-08
298	ST(24:4;O4)	MSTRG.2931.19	0.9734	1.00E-07
299	ST(24:1;O5)	MSTRG.62568.2	0.9734	1.00E-07
300	Desacetylcinobufagin	MSTRG.62042.30	0.9733	1.01E-07
301	FA(25:5)	MSTRG.31892.2	0.9733	1.02E-07
302	PC(44:5)	MSTRG.50258.1	0.9733	1.02E-07
303	Bufalin	MSTRG.51146.2	0.9733	1.02E-07
304	ST(27:2;O5)	MSTRG.29974.1	0.9733	1.03E-07
305	ST(26:3;O3)	MSTRG.44580.3	0.9732	1.03E-07
306	ST(26:1;O3)	MSTRG.51827.2	0.9732	1.04E-07
307	ST(26:3;O3)	MSTRG.63066.15	0.9732	1.04E-07
308	LPE(16:1)	MSTRG.42515.2	0.9732	1.04E-07
309	ST(27:2;O5)	MSTRG.51064.1	0.9731	1.06E-07
310	LSM(18:1;O2)	MSTRG.10238.1	0.9731	1.07E-07
311	ST(24:1;O5)	MSTRG.42515.2	0.973	1.08E-07
312	ST(27:3;O3)	MSTRG.22988.2	0.973	1.08E-07
313	ST(27:3;O3)	MSTRG.51360.1	0.973	1.09E-07
314	LSM(18:1;O2)	MSTRG.58330.1	0.9728	1.12E-07
315	ST(26:1;O3)	MSTRG.68621.1	0.9728	1.12E-07
316	ST(24:2;O4)	MSTRG.27748.1	0.9728	1.13E-07
317	ST(26:1;O3)	MSTRG.7317.2	0.9727	1.13E-07
318	FA(18:3;O3)	MSTRG.2931.25	0.9727	1.14E-07
319	ST(24:1;O5)	MSTRG.24454.11	0.9726	1.17E-07
320	ST(27:3;O3)	MSTRG.53851.1	0.9725	1.18E-07
321	ST(24:4;O4)	MSTRG.3213.1	0.9724	1.21E-07
322	LSM(18:1;O2)	MSTRG.11357.1	0.9724	1.21E-07
323	ST(27:2;O5)	MSTRG.65372.9	0.9724	1.21E-07
324	ST(27:2;O5)	MSTRG.42515.1	0.9722	1.24E-07
325	ST(27:3;O3)	MSTRG.12404.1	0.9722	1.25E-07
326	FA(25:5)	MSTRG.51827.2	0.9722	1.26E-07
327	FA(22:3;O)	MSTRG.49932.1	0.9721	1.26E-07
328	PC(44:5)	MSTRG.22990.2	0.9721	1.27E-07
329	ST(26:3;O3)	MSTRG.65372.13	0.9721	1.28E-07
330	ST(26:3;O3)	MSTRG.22841.11	0.9721	1.28E-07
331	LPE(16:1)	MSTRG.34495.5	0.972	1.29E-07
332	LPIM2(18:1)	MSTRG.21713.5	0.972	1.30E-07
333	ST(27:2;O5)	MSTRG.3213.1	0.9719	1.32E-07
334	ST(27:4;O3)	MSTRG.59502.24	0.9719	1.32E-07
335	PC(44:5)	MSTRG.22841.11	0.9719	1.32E-07
336	Arenobufagin	MSTRG.62643.3	0.9719	1.33E-07
337	LSM(18:1;O2)	MSTRG.14046.1	0.9719	1.33E-07
338	PG(O-40:7)	MSTRG.38465.1	0.9718	1.34E-07
339	ST(24:1;O5)	MSTRG.43665.2	0.9718	1.34E-07
340	ST(27:2;O5)	MSTRG.30858.1	0.9717	1.36E-07
341	PC(44:5)	MSTRG.69726.1	0.9717	1.36E-07
342	ST(24:2;O4)	MSTRG.40367.3	0.9717	1.37E-07
343	ST(27:3;O3)	MSTRG.61335.1	0.9717	1.37E-07
344	ST(24:4;O4)	MSTRG.64145.1	0.9716	1.40E-07
345	PC(44:5)	MSTRG.59246.18	0.9715	1.40E-07
346	FA(18:3;O3)	MSTRG.38852.5	0.9715	1.41E-07
347	ST(27:2;O5)	MSTRG.59187.1	0.9715	1.41E-07
348	FA(24:7)	MSTRG.24453.16	0.9714	1.43E-07
349	ST(24:4;O4)	MSTRG.43665.2	0.9714	1.43E-07
350	ST(27:2;O5)	MSTRG.64362.1	0.9714	1.44E-07
351	FA(25:5)	MSTRG.38852.5	0.9713	1.47E-07
352	LSM(18:1;O2)	MSTRG.59362.1	0.9712	1.49E-07
353	FA(25:5)	MSTRG.57803.1	0.9711	1.50E-07
354	LSM(18:1;O2)	MSTRG.70243.32	0.9711	1.50E-07
355	FA(18:3;O3)	MSTRG.9204.38	0.9711	1.51E-07
356	LPE(16:1)	MSTRG.63834.5	0.9711	1.52E-07
357	CAR(18:0;O)	MSTRG.23876.4	0.971	1.54E-07
358	ST(24:4;O4)	MSTRG.22988.3	0.9709	1.56E-07
359	LPC(O-16:0)	MSTRG.59246.11	0.9708	1.59E-07
360	LPE(16:1)	MSTRG.22703.6	0.9708	1.60E-07
361	FA(24:9;O)	MSTRG.67003.7	0.9708	1.60E-07
362	ST(27:3;O3)	MSTRG.75896.4	0.9707	1.62E-07
363	PI(34:0)	MSTRG.40367.3	0.9707	1.63E-07
364	ST(27:2;O5)	MSTRG.63066.27	0.9706	1.63E-07
365	FA(18:3;O3)	MSTRG.24233.1	0.9706	1.64E-07
366	FA(24:7)	MSTRG.2673.1	0.9706	1.64E-07
367	ST(27:3;O3)	MSTRG.3160.1	0.9706	1.65E-07
368	PC(44:5)	MSTRG.13348.1	0.9706	1.66E-07
369	PC(44:5)	MSTRG.61245.8	0.9704	1.70E-07
370	FA(24:7)	MSTRG.25812.7	0.9704	1.70E-07
371	ST(24:4;O4)	MSTRG.77239.3	0.9704	1.70E-07
372	FA(24:7)	MSTRG.63128.1	0.9704	1.70E-07
373	FA(25:5)	MSTRG.22841.12	0.9704	1.71E-07
374	ST(27:4;O3)	MSTRG.64360.1	0.9704	1.71E-07
375	FA(18:4;O2)	MSTRG.59246.7	0.9704	1.71E-07
376	FA(24:7)	MSTRG.49932.1	0.9703	1.73E-07
377	ST(26:1;O3)	MSTRG.29757.1	0.9703	1.75E-07
378	LSM(18:1;O2)	MSTRG.63146.2	0.9702	1.77E-07
379	FA(18:4;O2)	MSTRG.57911.3	0.9702	1.77E-07
380	ST(26:3;O3)	MSTRG.51827.2	0.9701	1.78E-07
381	ST(24:4;O4)	MSTRG.26430.25	0.9701	1.78E-07
382	ST(24:4;O4)	MSTRG.64362.1	0.9701	1.78E-07
383	ST(27:3;O3)	MSTRG.76944.2	0.9701	1.78E-07
384	ST(26:3;O3)	MSTRG.42515.2	0.9701	1.79E-07
385	PC(44:5)	MSTRG.43910.1	0.9701	1.80E-07
386	ST(24:4;O4)	MSTRG.57357.1	0.97	1.81E-07
387	ST(27:3;O3)	MSTRG.77246.1	0.97	1.82E-07
388	CAR(18:0;O)	MSTRG.63190.1	0.97	1.83E-07
389	ST(27:3;O3)	MSTRG.43666.3	0.97	1.83E-07
390	PI(34:0)	MSTRG.35748.1	0.9699	1.84E-07
391	FA(24:7)	MSTRG.35748.1	0.9699	1.84E-07
392	CAR(18:0;O)	MSTRG.14046.2	0.9699	1.85E-07
393	ST(27:4;O3)	MSTRG.2675.1	0.9699	1.86E-07
394	FA(24:7)	MSTRG.15821.1	0.9698	1.87E-07
395	PC(44:5)	MSTRG.22988.3	0.9698	1.88E-07
396	ST(24:4;O4)	MSTRG.63146.2	0.9698	1.88E-07
397	ST(27:3;O3)	MSTRG.43434.1	0.9698	1.88E-07
398	CAR(18:0;O)	MSTRG.51064.1	0.9698	1.89E-07
399	NA(29:10)	MSTRG.21713.7	0.9698	1.89E-07
400	ST(27:3;O3)	MSTRG.3213.7	0.9697	1.91E-07
401	ST(27:4;O3)	MSTRG.14046.2	0.9697	1.93E-07
402	ST(26:3;O3)	MSTRG.70243.32	0.9696	1.93E-07
403	ST(27:4;O3)	MSTRG.51827.2	0.9696	1.93E-07
404	ST(27:3;O3)	MSTRG.51064.1	0.9696	1.95E-07
405	LPC(O-16:0)	MSTRG.5567.1	0.9695	1.96E-07
406	NA(29:10)	MSTRG.54286.3	0.9695	1.96E-07
407	ST(27:4;O3)	MSTRG.77247.1	0.9694	1.99E-07
408	ST(24:1;O5)	MSTRG.51064.1	0.9694	1.99E-07
409	LPE(16:1)	MSTRG.9141.2	0.9694	2.00E-07
410	FA(18:3;O3)	MSTRG.25812.12	0.9694	2.01E-07
411	FA(25:5)	MSTRG.24754.6	0.9694	2.01E-07
412	ST(24:1;O5)	MSTRG.29997.6	0.9694	2.02E-07
413	CAR(18:0;O)	MSTRG.11357.1	0.9694	2.02E-07
414	ST(27:2;O5)	MSTRG.22988.3	0.9693	2.03E-07
415	ST(27:4;O3)	MSTRG.64359.1	0.9693	2.03E-07
416	FA(25:5)	MSTRG.8282.1	0.9693	2.03E-07
417	ST(24:4;O4)	MSTRG.57911.3	0.9693	2.04E-07
418	ST(24:2;O4)	MSTRG.44459.1	0.9693	2.05E-07
419	LPE(16:1)	MSTRG.62568.2	0.9693	2.05E-07
420	ST(26:1;O3)	MSTRG.2675.1	0.9692	2.08E-07
421	ST(24:1;O5)	MSTRG.25812.7	0.9691	2.09E-07
422	CAR(18:0;O)	MSTRG.59502.5	0.9691	2.11E-07
423	FA(18:3;O3)	MSTRG.54177.1	0.969	2.13E-07
424	ST(26:3;O3)	MSTRG.190.1	0.969	2.13E-07
425	FA(22:3;O)	MSTRG.62654.1	0.969	2.15E-07
426	FA(22:3;O)	MSTRG.2673.1	0.969	2.15E-07
427	ST(26:1;O3)	MSTRG.51064.1	0.969	2.16E-07
428	FA(25:5)	MSTRG.10238.1	0.9689	2.16E-07
429	ST(27:3;O3)	MSTRG.53425.31	0.9689	2.18E-07
430	CAR(18:0;O)	MSTRG.22998.6	0.9688	2.20E-07
431	FA(22:3;O)	MSTRG.11611.3	0.9688	2.20E-07
432	NA(29:10)	MSTRG.52280.5	0.9688	2.22E-07
433	ST(26:3;O3)	MSTRG.34495.5	0.9687	2.23E-07
434	gamabufatalin	MSTRG.20225.1	0.9687	2.23E-07
435	ST(24:4;O4)	MSTRG.23930.1	0.9687	2.24E-07
436	ST(24:1;O5)	MSTRG.65372.13	0.9687	2.25E-07
437	PC(44:5)	MSTRG.22998.6	0.9687	2.25E-07
438	ST(19:0;O2)	MSTRG.11439.1	0.9687	2.25E-07
439	ST(26:1;O3)	MSTRG.42515.2	0.9687	2.26E-07
440	ST(24:1;O5)	MSTRG.63177.1	0.9686	2.26E-07
441	ST(26:1;O3)	MSTRG.23876.4	0.9686	2.27E-07
442	PC(44:5)	MSTRG.14461.1	0.9686	2.28E-07
443	ST(27:3;O3)	MSTRG.45664.1	0.9686	2.29E-07
444	ST(26:1;O3)	MSTRG.70243.32	0.9685	2.31E-07
445	ST(27:3;O3)	MSTRG.53762.1	0.9684	2.37E-07
446	ST(26:3;O3)	MSTRG.64145.1	0.9684	2.37E-07
447	ST(24:2;O4)	MSTRG.58011.1	0.9683	2.37E-07
448	FA(25:5)	MSTRG.50258.1	0.9683	2.38E-07
449	ST(27:2;O5)	MSTRG.34495.5	0.9683	2.39E-07
450	LSM(18:1;O2)	MSTRG.51064.1	0.9683	2.40E-07
451	ST(26:1;O3)	MSTRG.65372.13	0.9682	2.41E-07
452	FA(18:4;O2)	MSTRG.63146.2	0.9682	2.42E-07
453	LPE(16:1)	MSTRG.40367.2	0.9682	2.44E-07
454	ST(26:3;O3)	MSTRG.45851.1	0.9681	2.46E-07
455	Arenobufagin	MSTRG.51392.1	0.9681	2.47E-07
456	ST(26:3;O3)	MSTRG.57868.1	0.968	2.49E-07
457	ST(26:1;O3)	MSTRG.75937.1	0.968	2.49E-07
458	CAR(18:0;O)	MSTRG.70243.32	0.968	2.50E-07
459	CAR(18:0;O)	MSTRG.14461.1	0.968	2.51E-07
460	ST(27:3;O3)	MSTRG.63149.1	0.968	2.52E-07
461	LSM(18:1;O2)	MSTRG.53849.1	0.968	2.52E-07
462	ST(27:3;O3)	MSTRG.11593.9	0.968	2.52E-07
463	ST(26:3;O3)	MSTRG.63834.5	0.968	2.52E-07
464	FA(22:3;O)	MSTRG.16359.1	0.9679	2.53E-07
465	FA(23:4;O5)	MSTRG.38465.1	0.9679	2.54E-07
466	ST(26:3;O3)	MSTRG.59187.1	0.9679	2.56E-07
467	ST(27:3;O3)	MSTRG.53932.1	0.9679	2.56E-07
468	ST(24:4;O4)	MSTRG.29974.1	0.9678	2.57E-07
469	ST(27:3;O3)	MSTRG.32439.2	0.9677	2.61E-07
470	Desacetylcinobufagin	MSTRG.21712.5	0.9677	2.63E-07
471	LPE(16:1)	MSTRG.65372.13	0.9677	2.64E-07
472	ST(27:3;O3)	MSTRG.11354.1	0.9676	2.66E-07
473	PC(44:5)	MSTRG.42428.9	0.9676	2.67E-07
474	ST(26:3;O3)	MSTRG.53363.4	0.9676	2.67E-07
475	FA(25:5)	MSTRG.14737.5	0.9676	2.67E-07
476	ST(24:1;O5)	MSTRG.22990.1	0.9676	2.68E-07
477	PC(44:5)	MSTRG.59246.15	0.9675	2.69E-07
478	PC(44:5)	MSTRG.59187.1	0.9675	2.72E-07
479	ST(27:3;O3)	MSTRG.31025.2	0.9674	2.73E-07
480	FA(24:7)	MSTRG.62568.2	0.9674	2.74E-07
481	NA(29:10)	MSTRG.21712.1	0.9674	2.76E-07
482	LSM(18:1;O2)	MSTRG.76301.2	0.9673	2.79E-07
483	CAR(18:0;O)	MSTRG.31892.2	0.9673	2.79E-07
484	FA(25:5)	MSTRG.65372.9	0.9673	2.79E-07
485	CAR(18:0;O)	MSTRG.65372.9	0.9673	2.79E-07
486	ST(27:2;O5)	MSTRG.10238.1	0.9672	2.82E-07
487	ST(27:2;O5)	MSTRG.62956.12	0.9672	2.83E-07
488	PC(44:5)	MSTRG.42428.1	0.9672	2.85E-07
489	FA(22:3;O)	MSTRG.15821.1	0.9672	2.85E-07
490	FA(25:5)	MSTRG.14046.1	0.9672	2.85E-07
491	ST(24:4;O4)	MSTRG.61513.1	0.9671	2.87E-07
492	FA(18:3;O3)	MSTRG.14046.2	0.9671	2.88E-07
493	ST(24:1;O5)	MSTRG.75937.1	0.967	2.90E-07
494	ST(27:3;O3)	MSTRG.36508.1	0.967	2.94E-07
495	ST(27:2;O5)	MSTRG.22841.12	0.9669	2.94E-07
496	LSM(18:1;O2)	MSTRG.65372.9	0.9669	2.97E-07
497	NA(29:10)	MSTRG.21712.10	0.9669	2.97E-07
498	ST(26:1;O3)	MSTRG.63619.3	0.9669	2.97E-07
499	LPE(16:1)	MSTRG.26884.1	0.9669	2.98E-07
500	ST(24:1;O5)	MSTRG.72611.1	0.9669	2.98E-07
